# Supplementary material for: Critical role of GRP receptor–expressing neurons in the spinal transmission of imiquimod‐induced psoriatic itch
Source: Neuropsychopharmacol Rep. 2020 Jun 25;40(3):287–90. doi: 10.1002/npr2.12120 (PMC7722649; doi:10.1002/npr2.12120)
Supplement: Supplementary file 1 — Table S1 [file NPR2-40-287-s001.xlsx]

## Sheet: Figure 1
	Figure 1A
	Animal No.	day 0	day 4	day 7	day 10
	1	0	5	7	7
	2	0	7	7	8
	3	0	6	8	7
	4	0	5	8	9
	5	0	6	7	7
	average	0	5.8	7.4	7.6
	SEM	0	0.374166	0.244949	0.4
	Figure 1B
	Animal No.	Cont			IMQ
		day 4	day 7	day 10	day 4	day 7	day 10
	1	2	2	2	20	84	65
	2	1	2	3	7	158	47
	3	2	1	3	85	61	24
	4	6	1	1	34	48	256
	5	9	2	2	56	57	36
	6	1	5	8	122	65	54
	7	1			86	23	67
	8	3			43	182	174
	9				171	95	135
	10				74
	average	3.125	2.16667	3.16667	69.8	85.8889	95.3333
	SEM	1.02535	0.600925	1.01379	15.6672	17.4025	25.807
	Figure 1C
	Animal No.	GRP
		day 0	day 4	day 7	day 10
	1	0.968659	1.08723	1.10663	1.16478
	2	1.05174	0.886026	1.07025	1.23713
	3	0.8889	0.967702	1.00401	1.14333
	4	0.936717	0.882964	1.20269	1.17053
	5	1.17288	1.02209	1.14281	1.04036
	6	0.981108		1.11375	1.18785
	average	1	0.969202	1.10669	1.15733
	SEM	0.040927	0.0394235	0.0273505	0.0267132
	Animal No.	GRPR
		day 0	day 4	day 7	day 10
	1	0.950631	1.30837	1.21524	1.33572
	2	1.01497	1.1398	1.30013	1.4039
	3	0.99645	1.26681	1.34151	1.12815
	4	0.952466	0.941327	1.2024	1.12802
	5	1.15004	1.08853	1.11177	1.12575
	6	0.935436	0.973645
	average	1	1.11975	1.23421	1.22431
	SEM	0.0324628	0.0610362	0.0401388	0.0603714

## Sheet: Figure 2
	Figure 2A
	Animal No.	CNO i.p.
		R26 hetero	GRP-Gi-DREADD
	1	97	38
	2	154	10
	3	26	20
	4	56	54
	5	167	62
	6	110	95
	7		12
	average	101.667	41.5714
	SEM	22.293	11.7268
	Animal No.	CNO i.p.
		R26 hetero	GRP-Gi-DREADD
	1	122	46
	2	79	36
	3	94	7
	4	78	54
	5	38	23
	average	82.2	33.2
	SEM	13.6103	8.35105
	Figure 2B
	Animal No.	#Scratching bouts
		Saporin	Bom-Sap
	1	65	12
	2	117	14
	3	35	0
	4	90	7
	5	52	20
	6		28
	average	71.8	13.5
	SEM	14.434	3.99792
	Animal No.	Ratio (grpr/actb)
		Saporin	Bom-Sap
	1	0.899752	0.261755
	2	1.07656	0.633144
	3	0.946634	0.269071
	4	0.990317	0.227904
	5	1.08674	0.508193
	average	1	0.380014
	SEM	0.0363153	0.0806025
	Animal No.	PASI score
		Saporin	Bom-Sap
	1	10	8
	2	8	7
	3	7	6
	4	7	4
	5	7	8
	6	8	0.508193
	average	7.83333	5.5847
	SEM	0.477261	1.18498
